# Supplementary material for: Role of the Gene tri14 in Biosynthesis of the Trichothecene Toxin Harzianum A in Trichoderma arundinaceum
Source: Toxins (Basel). 2025 Aug 26;17(9):427. doi: 10.3390/toxins17090427 (PMC12474229; doi:10.3390/toxins17090427)
Supplement: Supplementary file 1 [file toxins-17-00427-s001.zip]

Archive with 1 entries (1 files):
- toxins-3770029-supplementary.pdf
